# Supplementary material for: Lysyl hydroxylase LH1 promotes confined migration and metastasis of cancer cells by stabilizing Septin2 to enhance actin network
Source: Mol Cancer. 2023 Jan 31;22:21. doi: 10.1186/s12943-023-01727-9 (PMC9887875; doi:10.1186/s12943-023-01727-9)
Supplement: Supplementary file 1 — Additional file 1: Supplementary Table 1. The top 30 un-regulated proteins in HCC tissues. [file 12943_2023_1727_MOESM1_ESM.xlsx]

## Sheet: Sheet1
Supplementary Table 1. The top 30 un-regulated proteins in HCC tissues
Accession	ProteinSymble	FoldChange	P value
Q15063	POSTN	4.88269	0.0244364
P25815	S100P	4.7476	0.0240024
Q05639	EEF1A2	4.30186	0.0119229
O60488	ACSL4	4.06775	0.00131029
Q14566	MCM6	4.00254	0.000177295
A0A1W2PPS1	HNRNPU	3.72902	0.00441986
P33991	MCM4	3.56279	0.00198366
O00193	SMAP	3.54256	0.00237105
Q99541	PLIN2	3.19274	0.0412428
P11413	G6PD	2.95687	0.022701
P39748	FEN1	2.90523	0.000102905
A0A0U1RRM6	ENAH	2.89647	0.00408607
Q01469	FABP5	2.75428	0.0028431
P40121	CAPG	2.73689	0.0426554
P16949	STMN1	2.72	0.000739589
P12004	PCNA	2.57404	0.000442472
P02751	FN1	2.50946	0.00173667
P25205	MCM3	2.46531	0.00058274
P16401	HIST1H1B	2.43893	0.0110828
Q02809	LH1	2.43306	0.00481253
O75531	BANF1	2.38941	5.40684e-05
Q16881	TXNRD1	2.36878	0.00939958
P13611	VCAN	2.36538	0.0449478
H3BPE7	FUS	2.36068	0.00577882
P49736	MCM2	2.32481	0.00116793
H0YC42	Uncharacterized	2.31308	0.00499438
Q8NI27	THOC2	2.30425	5.8277e-05
Q92597	NDRG1	2.28705	0.0125473
Q13501	SQSTM1	2.27987	0.0341524
Q8WXX5	DNAJC9	2.27443	0.000342758
