# Supplementary material for: Lysyl hydroxylase LH1 promotes confined migration and metastasis of cancer cells by stabilizing Septin2 to enhance actin network
Source: Mol Cancer. 2023 Jan 31;22:21. doi: 10.1186/s12943-023-01727-9 (PMC9887875; doi:10.1186/s12943-023-01727-9)
Supplement: Supplementary file 2 — Additional file 2: Supplementary Table 2. The primers used in the study. [file 12943_2023_1727_MOESM2_ESM.xlsx]

## Sheet: Sheet1
Supplementary Table 2. The primers used in the study
Gene name	ID	Sequence
LH1-F	NM_000302.4	AAGCCGGAGGACAACCTTTT
LH1-R		CCAAGCGCCTGGATCTTGTA
GAPDH-F	NM_002046.7	GACAGTCAGCCGCATCTTCT
GAPDH-R		GCGCCCAATACGACCAAATC
SEPT2-F	NM_001008491.3	TCTAACAAACGGCCTTCCCC
SEPT2-R		TCTGTATGCTTATGAGCTCGGT
